# Supplementary material for: CXC chemokine superfamily induced by Interferon-γ in asthma: a cross-sectional observational study
Source: Asthma Res Pract. 2016 Mar 17;2:6. doi: 10.1186/s40733-016-0021-y (PMC5142415; doi:10.1186/s40733-016-0021-y)
Supplement: Additional file 1: Table S1. — Characteristics of subjects classified by clinical severity according to International ERS/ATS guidelines. (XLSX 12 kb) [file 40733_2016_21_MOESM1_ESM.xlsx]

## Sheet: Table S1
Table S1. Characteristics of subjects classified by clinical severity according to International ERS/ATS guidelines
	Non-severe	Severe	Healthy subjects	Over all P value*
Subjects, n (%)	28 (72)	11 (28)	12
Age, y	54 (20 - 72)	61 (48 - 71)†	47 (30 - 57)	0.04
Male/female, n (Male, %)	12 (43) / 17	4 (36) / 7	4 (33) / 8	N.S.
BMI	22.1 (3.2)	23.4 (5.1)	22.1 (3.1)	N.S.
Duration of asthma (y)	9.2 (9.3)	21.3 (20.8)‡	N. A.	N. A.
Ex-smokers, n (%)	11 (39)	3 (27)	0 (0)	0.039
Medication
ICS dose (μg/d)	800 (400 - 800)	1600 (1600 - 2400) §	N. A.	N.S.
LABA, n (%)	16 (57)	9 (82)	N. A.
LTRA/TP, n (%)	15 (54) / 10 (36)	11 (100) || / 8 (46)	N. A.
Subjects on oral corticosteroids, n (%)	0 (0)	5 (46) ¶	N. A.
Atopy, n (%)	20 (71)	5 (66)	5 (42)	N.S.
Asthma control and health care use, past year
β-agonist use/day	0.0 (0.0 - 0.0)	0.0 (0.0 - 0.5)	N. A.	N. A.
Oral Corticosteroid bursts	1.0 (0.0 - 1.0)	1.0 (0.0 - 2.0)	N. A.	N. A.
FEV1, L/min	2.3 (0.7) #	1.7 (0.5) ††	3.2 (0.9)	< 0.0001
FEV1, % predicted	85.0 (16.9)‡ ‡	73.7 (26.5) ‡ ‡	105.6 (14.6)	< 0.0001
FeNO, ppb	29.5 (14.0 - 52.5)	24.2 (11.5 - 41.0)	N.D.	N. A.
Data are presented as mean (SD) unless otherwise indicated. Nonparametric data are shown by Median (25% to75%). Age is shown as mean (min. to max.).
ICS = inhalation corticosteroid (beclomethasone), where 1 μg beclomethasone = 1 μg budesonide = 0.5 μg fluticasone
*P values are calculated with the use of Fisher’s exact test for comparison of proportions.ANOVA for variables with a parametric distribution and Kruskal–Wallis test and Mann-Whitney test for nonparametric data. Initial analyses with a significant difference are further explored by post hoc pairwise analyses (Bonferroni correction).
LABA, Long acting β2-agonist; LTRA, Leukotriene receptor antagonist; Eos: eosinophil, Neu: neutrophil
v.s. Healthy,† p = 0.035; # p = 0.008; †† p <0.0001; ‡ ‡ p=0.005
v.s. non-severe, ‡ p=0.05; § p <0.0001; || p=0.007; ¶ p=0.001
N. A.; not applicable. N.D.: not done.
