# Supplementary material for: CXC chemokine superfamily induced by Interferon-γ in asthma: a cross-sectional observational study
Source: Asthma Res Pract. 2016 Mar 17;2:6. doi: 10.1186/s40733-016-0021-y (PMC5142415; doi:10.1186/s40733-016-0021-y)
Supplement: Additional file 2: Table S2. — Sputum Cell characteristics, and CXC3 ligands and IL-8 in subjects classified by clinical severity. (XLSX 11 kb) [file 40733_2016_21_MOESM2_ESM.xlsx]

## Sheet: Table S2
Table S2. Sputum Cell characteristics, and CXC3 ligands and IL-8 in subjects classified by clinical severity
	Non-severe	Severe	Healthy subjects	Over all P value*
Subjects, n (%)	28 (72)	11 (28)	12
% Squamous	16.7 (7.3 - 26.5)	16.0 (6.9 - 26.6)	30.9 (24.5 - 36.8)	N. S.
% Mac	26.0 (19.5 - 43.3)	26.8 (16.9 - 44.2)	24.4 (4.8 - 37.8)	N. S.
% Lym	6.9 (4.4 - 12.1)	8.2 (4.6 - 13.1)	3.5 (1.3 - 8.3)	N. S.
% Neu	29.9 (24.2 - 55.4)	29.6 (13.9 - 41.7)	24.3 (21.3 - 67.5)	N. S.
% Eos	3.5 (1.4 - 7.8)	8.7 (5.8 - 20.7)†	0.1 (0.0 - 1.1)	< 0.0001
% Eos + % Neu	37.6 (27.1 - 61.9)‡	48.0 (34.8 - 63.4)‡	23.9 (18.6 - 24.8)	0.014
IP-10 (pg/ml)	66.4 (31.2 - 227.6)‡	60.5 (31.2 - 318.1)	31.2 (31.2 - 31.2)	0.01
Mig (pg/ml)	989.5 (145.3 - 2668.4)§	839.2 (62.5 - 2716.1)װ	62.5 (62.5 - 62.5)	0.001
I-TAC (pg/ml)	7.8 (7.8 - 36.8)	7.8 (7.8 - 10.2)	7.8 (7.8 - 7.8)	N. S.
IL-8 (Log, pg/ml)	3036.1 (3.5, 1133.7 - 4739.0)†	5039.4 (3.7, 1256.9 - 10274.4)†	622.0 (2.8, 427.4 - 2135.6)	0.004
Data are presented as mean (SD) unless otherwise indicated. Nonparametric data are shown by Median (25% to75%).
ICS = inhalation corticosteroid (beclomethasone), where 1 μg beclomethasone = 1 μg budesonide = 0.5 μg fluticasone
*P values are calculated with the use of the Kruskal-Wallis test and Mann-Whitney test for nonparametric data. Initial analyses with a significant difference are further explored by post hoc pairwise analyses (Bonferroni correction).
Mac, Macrophage; Lym, Lymphocyte; Eos, eosinophil; Neu, neutrophil
v.s. Healthy, † p=0.02; ‡ p=0.05; § p=0.005; װ p=0.04
